# Supplementary material for: Sarcoptic mange in wild ruminants in Spain: solving the epidemiological enigma using microsatellite markers
Source: Parasit Vectors. 2021 Mar 20;14:171. doi: 10.1186/s13071-021-04673-x (PMC7981868; doi:10.1186/s13071-021-04673-x)
Supplement: Supplementary file 1 — Additional file 1: Table S1. Raw microsatellite alleles of the 10 SARMS microsatellite loci for Sarcoptes scabiei mites. A total of 266 mites were collected from skin samples and skin scrapings of 121 ruminants belonging to six species, namely Iberian ibex (76), Cantabrian chamois (16), red deer (18), roe deer (2), aoudad (1), and European mouflon (1), from 11 sampling locations in Spain. [file 13071_2021_4673_MOESM1_ESM.xlsx]

## Sheet: Sheet1
Raw microsatellite alleles of the 10 SARMS microsatellite loci for Sarcoptes scabiei mites. A total of 266 mites were collected from skin samples and skin scrapings of 121 ruminants belonging to six ungulate species, namely Iberian ibex (76), Cantabrian chamois (16) , red deer (18), roe deer (2), aoudad (1) and European mouflon (1) from eleven sampling locations in Spain.
Animal code	Region	Species (scientific name)	Common name	ms33		ms34		ms35		ms36		ms37		ms38		ms40		ms41		ms44		ms45
SP AMT 1	Murcia (Sierra Espuna)	Ammotragus lervia	Ammotrago (Arrui)	226	226	NA	NA	162	162	279	279	172	172	215	215	215	215	240	240	262	262	198	198
SP AMT 1	Murcia (Sierra Espuna)	Ammotragus lervia	Ammotrago (Arrui)	226	226	NA	NA	162	162	279	279	172	172	215	215	215	215	240	240	262	262	198	198
STA 16	Tortosa Beceite	Capra Pyrenaica	spanish ibex	226	226	176	176	162	162	279	279	172	172	215	215	215	215	236	236	262	262	198	198
STA 16	Tortosa Beceite	Capra Pyrenaica	spanish ibex	226	226	176	176	162	164	279	279	172	172	215	215	215	215	236	236	262	262	198	200
STA 18	Tortosa Beceite	Capra Pyrenaica	spanish ibex	226	226	176	176	162	162	279	279	172	172	215	215	215	215	236	236	262	262	198	198
STA 19	Tortosa Beceite	Capra Pyrenaica	spanish ibex	226	226	176	176	162	162	279	279	172	172	215	215	215	215	236	236	262	262	198	198
SP STA 20	El Toril	Capra Pyrenaica	spanish ibex	226	226	216	216	162	164	279	279	172	172	215	215	215	215	234	234	262	262	196	196
SP STA 20	El Toril	Capra Pyrenaica	spanish ibex	226	226	214	214	164	164	279	279	172	172	215	215	215	215	234	234	262	262	196	196
SP STA 21	El Toril	Capra Pyrenaica	spanish ibex	226	226	216	216	162	162	279	279	172	172	215	215	215	215	234	234	262	262	196	196
SP STA 21	El Toril	Capra Pyrenaica	spanish ibex	226	226	216	216	162	162	279	279	172	172	215	217	215	215	234	234	262	262	196	196
SP STA 22	El Toril	Capra Pyrenaica	spanish ibex	226	226	216	216	162	162	279	279	172	172	215	215	215	215	234	234	262	262	196	196
SP STA 22	El Toril	Capra Pyrenaica	spanish ibex	226	226	216	216	162	162	279	279	172	172	215	215	215	215	234	234	262	262	196	196
SP STA 22	El Toril	Capra Pyrenaica	spanish ibex	226	226	216	216	162	162	279	279	172	172	215	215	215	215	234	234	262	262	196	196
SP STA 25 A	El Toril	Capra Pyrenaica	spanish ibex	226	226	216	216	162	162	279	279	172	172	215	215	215	215	234	234	262	262	196	196
SP STA 25 A	El Toril	Capra Pyrenaica	spanish ibex	226	226	216	216	NA	NA	279	279	172	172	215	215	215	215	234	234	NA	NA	196	196
SP STA 25 A	El Toril	Capra Pyrenaica	spanish ibex	226	226	216	216	162	162	279	279	172	172	215	215	215	215	234	234	262	262	196	196
SP STA 25 A	El Toril	Capra Pyrenaica	spanish ibex	226	226	216	216	162	162	279	279	172	172	215	215	215	215	234	234	262	262	196	196
SP STA 25 A	El Toril	Capra Pyrenaica	spanish ibex	226	226	216	216	162	162	279	279	172	172	215	215	215	215	234	234	262	262	196	196
SP STA 28	El Toril	Capra Pyrenaica	spanish ibex	226	226	216	216	162	162	279	279	172	172	215	215	NA	NA	234	234	NA	NA	196	196
SP STA 28	El Toril	Capra Pyrenaica	spanish ibex	226	226	216	216	162	162	279	279	172	172	215	215	215	215	234	234	262	262	196	196
SP STA 28	El Toril	Capra Pyrenaica	spanish ibex	226	226	216	216	162	162	279	279	172	172	215	215	215	215	234	234	262	262	196	196
SP STA 28	El Toril	Capra Pyrenaica	spanish ibex	226	226	216	216	162	162	279	279	172	172	215	215	215	215	234	234	262	262	196	196
SP STA 29	El Toril	Capra Pyrenaica	spanish ibex	226	226	216	216	162	162	279	279	172	172	215	215	215	215	234	234	262	262	196	196
SP STA 29	El Toril	Capra Pyrenaica	spanish ibex	226	226	216	216	162	162	279	279	172	172	215	215	215	215	234	234	262	262	196	196
SP STA 29	El Toril	Capra Pyrenaica	spanish ibex	226	226	216	216	162	162	NA	NA	172	172	215	215	215	215	234	234	262	262	196	196
SP STA 30	El Toril	Capra Pyrenaica	spanish ibex	226	226	216	216	162	162	279	279	172	172	215	215	215	215	234	234	262	262	196	196
SP STA 32	Las Mimbres	Capra Pyrenaica	spanish ibex	226	226	216	216	NA	NA	279	279	172	172	215	215	NA	NA	234	234	262	262	196	196
SP STA 32	Las Mimbres	Capra Pyrenaica	spanish ibex	226	226	216	216	162	162	279	279	172	172	215	215	215	215	234	234	262	262	196	196
SP STA 33	Las Mimbres	Capra Pyrenaica	spanish ibex	226	226	216	216	162	162	279	279	172	172	215	215	215	215	234	234	262	262	196	196
SP STA 33	Las Mimbres	Capra Pyrenaica	spanish ibex	226	226	216	216	162	162	279	279	172	172	NA	NA	215	215	234	234	262	262	196	196
SP STA 34	Las Mimbres	Capra Pyrenaica	spanish ibex	226	226	216	216	162	162	279	279	172	172	215	215	215	215	234	234	262	262	196	196
SP STA 34	Las Mimbres	Capra Pyrenaica	spanish ibex	226	226	216	216	162	162	279	279	172	172	215	215	NA	NA	234	234	262	262	196	196
SP STA 35	Las Mimbres	Capra Pyrenaica	spanish ibex	226	226	216	216	162	162	279	279	172	172	215	215	215	215	234	234	262	262	196	196
SP STA 35	Las Mimbres	Capra Pyrenaica	spanish ibex	226	226	216	216	162	162	279	279	172	172	215	215	215	215	234	234	262	262	196	196
SP STA 36	Las Mimbres	Capra Pyrenaica	spanish ibex	226	226	216	216	162	162	279	279	172	172	215	215	215	215	234	234	262	262	196	196
SP STA 36	Las Mimbres	Capra Pyrenaica	spanish ibex	226	226	216	216	162	162	279	279	172	172	215	215	215	215	234	234	262	262	196	196
SP STA 36	Las Mimbres	Capra Pyrenaica	spanish ibex	226	226	216	216	162	162	279	279	172	172	215	215	215	215	234	234	262	262	196	196
SP STA 37	Tortosa Beceite	Capra Pyrenaica	spanish ibex	226	226	176	176	164	164	279	279	172	172	215	215	215	215	236	236	262	262	198	198
SP STA 38	Tortosa Beceite	Capra Pyrenaica	spanish ibex	226	226	176	176	162	162	279	279	172	172	215	215	215	215	236	236	262	262	198	198
SP STA 50	Tortosa Beceite	Capra Pyrenaica	spanish ibex	226	226	176	176	162	162	279	279	172	172	215	215	215	215	236	236	NA	NA	198	198
SP STA 57	Cazorla	Capra Pyrenaica	spanish ibex	226	226	176	176	162	162	279	279	172	172	215	215	215	215	236	236	262	262	198	198
SP STA 57	Cazorla	Capra Pyrenaica	spanish ibex	226	226	176	176	162	162	279	279	172	172	215	215	215	215	236	236	262	262	198	198
SP STA 57	Cazorla	Capra Pyrenaica	spanish ibex	226	226	176	176	162	162	279	279	172	172	215	215	215	215	236	236	262	262	194	196
SP STA 57	Cazorla	Capra Pyrenaica	spanish ibex	226	226	176	176	162	162	279	279	172	172	215	215	215	215	236	236	262	262	198	198
SP STA 58	Cazorla	Capra Pyrenaica	spanish ibex	226	226	176	176	162	162	NA	NA	172	172	215	215	NA	NA	236	236	262	262	190	198
SP STA 58	Cazorla	Capra Pyrenaica	spanish ibex	226	226	176	176	162	162	279	279	NA	NA	215	215	NA	NA	236	236	262	262	198	198
SP STA 58	Cazorla	Capra Pyrenaica	spanish ibex	226	226	176	176	162	162	279	279	172	172	215	215	215	215	236	236	262	262	198	198
SP STA 58	Cazorla	Capra Pyrenaica	spanish ibex	226	226	176	176	162	162	279	279	172	172	215	215	215	215	236	236	262	262	198	198
SP STA 59	Cazorla	Capra Pyrenaica	spanish ibex	226	226	176	176	162	162	279	279	172	172	215	215	215	215	236	236	262	262	198	198
SP STA 59	Cazorla	Capra Pyrenaica	spanish ibex	226	226	176	176	162	162	279	279	172	172	215	215	215	215	236	236	262	262	198	198
SP STA 60	Malaga (Montejaque)	Capra Pyrenaica	spanish ibex	226	226	214	214	164	164	NA	NA	172	172	215	215	215	215	234	234	262	262	196	196
SP STA 60	Malaga (Montejaque)	Capra Pyrenaica	spanish ibex	226	226	214	214	164	164	279	279	172	172	215	215	215	215	234	234	262	262	196	196
SP STA 60	Malaga (Montejaque)	Capra Pyrenaica	spanish ibex	226	226	214	214	164	164	279	279	172	172	215	215	215	215	234	234	262	262	196	196
SP STA 60	Malaga (Montejaque)	Capra Pyrenaica	spanish ibex	226	226	214	214	164	164	279	279	172	172	215	215	215	215	234	234	262	262	196	196
SP STA 60	Malaga (Montejaque)	Capra Pyrenaica	spanish ibex	226	226	214	214	164	164	279	279	172	172	215	215	215	215	234	234	262	262	196	196
SP STA 60	Malaga (Montejaque)	Capra Pyrenaica	spanish ibex	226	226	214	214	164	164	279	279	172	172	215	215	215	215	234	234	262	262	196	196
SP STA 66	Malaga (Montejaque)	Capra Pyrenaica	spanish ibex	226	226	214	214	164	164	279	279	172	172	215	215	215	215	234	234	262	262	196	196
SP STA 66	Malaga (Montejaque)	Capra Pyrenaica	spanish ibex	NA	NA	214	214	164	164	NA	NA	172	172	215	215	215	215	234	234	262	262	196	196
SP STA 70	Malaga (Marbella)	Capra Pyrenaica	spanish ibex	226	226	214	214	164	164	279	279	172	172	215	215	215	215	234	234	262	262	196	196
SP STA 70	Malaga (Marbella)	Capra Pyrenaica	spanish ibex	226	226	214	214	164	164	NA	NA	172	172	215	215	215	215	234	234	262	262	196	196
SP STA 71	Malaga (Montejaque)	Capra Pyrenaica	spanish ibex	226	226	214	214	164	164	279	279	172	172	215	215	215	215	234	234	262	262	196	196
SP STA 71	Malaga (Montejaque)	Capra Pyrenaica	spanish ibex	226	226	214	214	164	164	279	279	172	172	215	215	215	215	234	234	262	262	196	196
SP STA 78	Cazorla	Capra Pyrenaica	spanish ibex	226	226	176	176	162	162	279	279	172	172	215	215	215	215	236	236	262	262	198	198
SP STA 79	Jaen (Santiago Pontones)	Capra Pyrenaica	spanish ibex	226	226	176	176	NA	NA	279	279	172	172	215	215	215	215	236	236	NA	NA	198	198
SP STA 80	Cazorla	Capra Pyrenaica	spanish ibex	226	226	176	176	162	162	279	279	172	172	215	215	215	215	236	236	262	262	198	198
SP STA 80	Cazorla	Capra Pyrenaica	spanish ibex	226	226	176	176	162	162	279	279	172	172	215	215	215	215	236	236	262	262	198	198
SP STA 82	Cazorla	Capra Pyrenaica	spanish ibex	226	226	176	176	162	162	279	279	172	172	215	215	215	215	236	236	262	262	198	198
SP STA 84	Almeria, Filabres (Gergal)	Capra Pyrenaica	spanish ibex	226	226	176	176	164	164	279	279	172	172	213	213	215	215	236	236	262	262	194	194
SP STA 85	Almeria, vicino Sierra Nevada, Arbucena	Capra Pyrenaica	spanish ibex	226	226	176	176	164	164	279	279	172	172	213	213	215	215	236	236	262	262	194	194
SP STA 85	Almeria, vicino Sierra Nevada, Arbucena	Capra Pyrenaica	spanish ibex	NA	NA	176	218	164	164	279	279	172	172	213	213	215	215	236	236	262	262	NA	NA
SP STA 86	Marbella	Capra Pyrenaica	spanish ibex	226	226	176	218	164	164	279	279	172	172	213	213	215	215	236	236	262	262	194	194
SP STA 86	Marbella	Capra Pyrenaica	spanish ibex	226	226	214	214	164	164	279	279	172	172	215	215	215	215	234	234	262	262	196	196
SP STA 87	Cazorla	Capra Pyrenaica	spanish ibex	226	226	176	176	162	162	279	279	172	172	215	215	215	215	236	236	262	262	198	198
SP STA 88	Malaga (MONTEJAQUE)	Capra Pyrenaica	spanish ibex	226	226	214	214	164	164	279	279	172	172	215	215	215	215	234	234	262	262	196	196
SP STA 89	Sierra sur de Jaen (PEGALAJAR)	Capra Pyrenaica	spanish ibex	226	226	176	176	162	162	279	279	172	172	215	215	215	215	236	236	262	262	198	198
SP STA 89	Sierra sur de Jaen (PEGALAJAR)	Capra Pyrenaica	spanish ibex	226	226	176	176	NA	NA	279	279	172	172	215	215	215	215	236	236	262	262	198	198
SP STA 90	Granada (ÓRGIVA)	Capra Pyrenaica	spanish ibex	226	226	214	214	164	164	279	279	172	172	215	215	215	215	234	234	262	262	198	198
SP STA 90	Granada (ÓRGIVA)	Capra Pyrenaica	spanish ibex	226	226	214	214	164	164	279	279	172	172	215	215	215	215	234	234	262	262	198	198
SP STA 91	Granada (ÓRGIVA)	Capra Pyrenaica	spanish ibex	226	226	214	214	164	164	279	279	172	172	215	215	215	215	234	234	262	262	198	198
SP STA 91	Granada (ÓRGIVA)	Capra Pyrenaica	spanish ibex	226	226	214	214	164	164	279	279	172	172	215	215	215	215	234	234	262	262	198	198
SP STA 92	Almeria, Flabres (Gergal)	Capra Pyrenaica	spanish ibex	226	226	176	176	164	164	279	279	172	172	213	213	215	215	236	236	262	262	194	194
SP STA 93	Granada (ÓRGIVA)	Capra Pyrenaica	spanish ibex	226	226	214	214	164	164	279	279	172	172	215	215	215	215	234	234	262	262	198	198
SP STA 93	Granada (ÓRGIVA)	Capra Pyrenaica	spanish ibex	226	226	214	214	164	164	279	279	172	172	215	215	215	215	234	234	262	262	198	198
SP STA 94	Malaga, Sierra de Ronda (EL BURGO)	Capra Pyrenaica	spanish ibex	226	226	216	216	164	164	279	279	172	172	215	215	215	215	234	234	262	262	196	196
SP STA 94	Malaga, Sierra de Ronda (EL BURGO)	Capra Pyrenaica	spanish ibex	226	226	216	216	164	164	279	279	172	172	215	215	215	215	234	234	262	262	196	196
SP STA 98	Ronda	Capra Pyrenaica	spanish ibex	226	226	214	214	164	164	279	279	172	172	215	215	215	215	234	234	262	262	196	196
SP STA 98	Ronda	Capra Pyrenaica	spanish ibex	226	226	216	216	164	164	279	279	172	172	215	215	215	215	234	234	262	262	196	196
SP STA 98	Ronda	Capra Pyrenaica	spanish ibex	226	226	214	214	164	164	279	279	172	172	215	215	215	215	234	234	262	262	196	196
SP STA 99	Ronda	Capra Pyrenaica	spanish ibex	226	226	214	214	164	164	279	279	172	172	215	215	215	215	234	234	262	262	194	194
SP STA 99	Ronda	Capra Pyrenaica	spanish ibex	NA	NA	214	214	164	164	279	279	172	172	215	215	NA	NA	234	234	262	262	194	194
SP STA 100	Ronda	Capra Pyrenaica	spanish ibex	226	226	216	216	164	164	279	279	172	172	215	215	215	215	234	234	262	262	196	196
SP STA 100	Ronda	Capra Pyrenaica	spanish ibex	NA	NA	216	216	164	164	279	279	172	172	215	215	215	215	234	234	262	262	196	196
SP STA 101	Murcia	Capra Pyrenaica	spanish ibex	226	226	176	176	162	162	279	279	172	172	215	215	215	215	236	236	262	262	198	200
SP STA 101	Murcia	Capra Pyrenaica	spanish ibex	226	226	176	176	162	162	279	279	172	172	215	215	215	215	236	236	262	262	198	198
SP STA 101	Murcia	Capra Pyrenaica	spanish ibex	226	226	176	176	162	162	279	279	172	172	215	215	215	215	236	236	262	262	198	198
SP STA 102	Murcia	Capra Pyrenaica	spanish ibex	226	226	176	176	162	162	279	279	172	172	215	215	215	215	236	236	262	262	198	198
SP STA 102	Murcia	Capra Pyrenaica	spanish ibex	226	226	176	176	162	162	279	279	172	172	215	215	215	215	236	236	262	262	198	198
SP STA 102	Murcia	Capra Pyrenaica	spanish ibex	226	226	176	176	162	162	279	279	172	172	215	215	215	215	236	236	262	262	198	198
SP STA 103	Murcia	Capra Pyrenaica	spanish ibex	226	226	176	176	162	162	279	279	172	172	215	215	215	215	236	236	262	262	198	198
SP STA 105	Murcia	Capra Pyrenaica	spanish ibex	226	226	176	176	162	162	279	279	172	172	215	215	215	215	236	236	262	262	196	198
SP STA 109	Fuentespalda	Capra Pyrenaica	spanish ibex	226	226	176	176	162	162	NA	NA	172	172	215	215	215	215	236	236	262	262	198	198
SP STA 111	Beceite	Capra Pyrenaica	spanish ibex	226	226	176	176	NA	NA	NA	NA	172	172	NA	NA	215	215	236	236	262	262	198	198
SP STA 113	Valderrobres	Capra Pyrenaica	spanish ibex	226	226	176	176	162	162	279	279	172	172	215	215	215	215	238	238	262	262	198	198
SP STA 118	Fuentespalda	Capra Pyrenaica	spanish ibex	226	226	176	176	162	162	NA	NA	172	172	215	215	215	215	236	236	262	262	198	198
SpSWCp1	Sierra Nevada Ovest	Capra Pyrenaica	spanish ibex	226	226	214	214	164	164	279	279	172	172	215	215	215	215	234	234	262	262	196	196
SpSWCp2	Sierra Nevada Ovest	Capra Pyrenaica	spanish ibex	226	226	216	216	164	164	263	279	172	172	215	215	215	215	236	236	262	262	194	194
SpSWCp3	Sierra Nevada Ovest	Capra Pyrenaica	spanish ibex	226	226	214	214	164	164	279	279	172	172	215	215	215	215	234	234	262	262	196	196
SpSWCp4	Sierra Nevada Ovest	Capra Pyrenaica	spanish ibex	226	226	214	216	164	164	279	279	172	172	215	215	215	215	236	236	262	262	178	196
SpSWCp5	Sierra Nevada Ovest	Capra Pyrenaica	spanish ibex	226	226	214	214	164	164	279	279	172	172	215	215	215	215	234	234	262	262	196	196
SpSWCp6	Sierra Nevada Ovest	Capra Pyrenaica	spanish ibex	226	226	214	214	164	164	279	279	172	172	209	215	215	215	230	234	262	262	196	196
SpSWCp6	Sierra Nevada Ovest	Capra Pyrenaica	spanish ibex	226	226	214	214	164	164	279	279	172	172	215	215	215	215	234	234	262	262	196	196
SpSWCp6	Sierra Nevada Ovest	Capra Pyrenaica	spanish ibex	226	226	214	214	164	164	279	279	172	172	215	215	215	215	234	234	262	262	196	196
SpSWCp7	Sierra Nevada Ovest	Capra Pyrenaica	spanish ibex	226	226	216	216	162	162	279	279	172	172	215	215	215	215	234	234	262	262	196	196
SpSWCp7	Sierra Nevada Ovest	Capra Pyrenaica	spanish ibex	226	226	216	216	162	164	279	279	172	172	215	215	215	225	234	234	262	262	196	196
SpSWCp7	Sierra Nevada Ovest	Capra Pyrenaica	spanish ibex	226	226	216	216	162	162	279	279	172	172	215	215	215	225	236	236	262	262	196	196
SpSWCp7	Sierra Nevada Ovest	Capra Pyrenaica	spanish ibex	226	226	216	216	162	164	279	279	172	172	215	215	215	215	234	234	262	262	196	196
SpSWCp7	Sierra Nevada Ovest	Capra Pyrenaica	spanish ibex	226	226	216	216	162	164	279	279	174	174	215	215	217	217	234	234	262	264	196	196
SpSWCp7	Sierra Nevada Ovest	Capra Pyrenaica	spanish ibex	226	226	216	216	162	162	279	279	172	172	215	215	215	215	234	234	262	262	196	196
SpSWCp7	Sierra Nevada Ovest	Capra Pyrenaica	spanish ibex	226	226	216	216	162	162	279	279	172	172	215	215	217	217	234	234	262	262	196	196
SpSWCp7	Sierra Nevada Ovest	Capra Pyrenaica	spanish ibex	226	226	214	216	162	162	279	279	172	172	215	215	215	215	236	236	262	262	196	196
SpSWCp7	Sierra Nevada Ovest	Capra Pyrenaica	spanish ibex	226	226	216	216	162	164	265	279	172	172	215	215	215	215	234	234	262	262	196	196
SpSWCp7	Sierra Nevada Ovest	Capra Pyrenaica	spanish ibex	226	226	216	216	162	162	279	279	172	172	215	215	215	215	234	234	262	262	196	196
SpSWCp7	Sierra Nevada Ovest	Capra Pyrenaica	spanish ibex	226	226	214	216	162	162	279	281	172	172	209	209	215	215	234	234	262	262	196	196
SpSWCp8	Sierra Nevada Ovest	Capra Pyrenaica	spanish ibex	226	226	214	216	162	162	281	281	172	172	215	215	215	215	234	234	262	262	196	196
SpSWCp9	Sierra Nevada Ovest	Capra Pyrenaica	spanish ibex	226	226	214	214	164	164	279	281	172	172	215	215	215	215	234	234	262	262	196	196
SpSWCp9	Sierra Nevada Ovest	Capra Pyrenaica	spanish ibex	226	226	212	214	164	164	273	279	172	172	215	215	217	217	234	234	262	262	196	196
SpSWCp10	Sierra Nevada Ovest	Capra Pyrenaica	spanish ibex	226	226	214	214	164	164	279	279	172	172	215	215	215	215	234	234	262	262	196	196
SpSWCp10	Sierra Nevada Ovest	Capra Pyrenaica	spanish ibex	226	226	214	214	164	164	279	279	172	172	215	215	215	215	234	234	262	262	196	196
SpSWCp11	Sierra Nevada Ovest	Capra Pyrenaica	spanish ibex	226	226	214	214	164	164	279	279	172	172	215	215	215	215	234	234	262	262	196	196
SpSWCp11	Sierra Nevada Ovest	Capra Pyrenaica	spanish ibex	226	226	214	214	164	164	279	279	172	172	215	215	215	225	236	236	262	262	196	196
SpSWCp11	Sierra Nevada Ovest	Capra Pyrenaica	spanish ibex	226	226	214	214	164	164	279	279	172	172	215	215	215	215	234	234	262	262	196	196
SpSWCp11	Sierra Nevada Ovest	Capra Pyrenaica	spanish ibex	226	226	214	214	164	164	265	279	172	172	215	215	215	215	234	234	262	262	196	196
SpSWCp11	Sierra Nevada Ovest	Capra Pyrenaica	spanish ibex	226	226	214	214	164	164	279	279	172	172	215	215	215	225	236	236	262	262	196	196
SpSWCp11	Sierra Nevada Ovest	Capra Pyrenaica	spanish ibex	226	226	214	214	164	164	279	279	172	172	215	215	215	215	234	234	262	262	196	196
SpSECp1	Sierra Nevada Est	Capra Pyrenaica	spanish ibex	226	226	214	214	164	164	279	279	172	172	215	215	215	215	234	234	262	262	196	196
SpSECp2	Sierra Nevada Est	Capra Pyrenaica	spanish ibex	226	226	176	216	164	164	279	279	172	172	215	215	215	215	236	236	262	262	196	196
SpSECp3	Sierra Nevada Est	Capra Pyrenaica	spanish ibex	226	226	176	176	164	164	279	279	172	172	213	215	215	215	234	234	262	262	194	194
SpSECp4	Sierra Nevada Est	Capra Pyrenaica	spanish ibex	226	226	214	216	164	164	279	279	172	172	215	215	215	215	234	236	262	262	194	196
SpSECp5	Sierra Nevada Est	Capra Pyrenaica	spanish ibex	226	226	214	216	164	164	279	279	172	172	215	215	215	215	236	236	262	262	196	196
SpSECp6	Sierra Nevada Est	Capra Pyrenaica	spanish ibex	226	226	214	216	164	164	279	279	172	172	215	215	215	215	236	236	262	262	194	194
SpSECp7	Sierra Nevada Est	Capra Pyrenaica	spanish ibex	226	226	214	214	164	164	279	279	172	172	215	215	215	215	234	234	262	262	196	196
SpSECp7	Sierra Nevada Est	Capra Pyrenaica	spanish ibex	226	226	214	216	164	164	279	281	172	172	215	215	215	215	234	234	262	262	196	196
SpSECp8	Sierra Nevada Est	Capra Pyrenaica	spanish ibex	226	226	176	176	164	164	265	279	172	172	215	215	215	215	236	236	262	262	196	196
SpSECp9	Sierra Nevada Est	Capra Pyrenaica	spanish ibex	226	226	216	216	164	164	265	279	172	172	213	213	215	215	236	236	262	262	192	196
SpSECp10	Sierra Nevada Est	Capra Pyrenaica	spanish ibex	226	226	214	214	164	164	279	279	172	172	215	215	215	215	234	234	262	262	196	196
SpSECp10	Sierra Nevada Est	Capra Pyrenaica	spanish ibex	226	226	214	214	164	164	279	279	172	172	215	215	215	215	234	234	262	262	196	196
SpSECp11	Sierra Nevada Est	Capra Pyrenaica	spanish ibex	226	226	214	214	164	164	279	279	172	172	215	215	215	215	234	234	262	262	178	196
SpSECp11	Sierra Nevada Est	Capra Pyrenaica	spanish ibex	226	226	214	214	164	164	279	279	172	172	215	215	215	215	234	234	262	262	196	196
SpSECp12	Sierra Nevada Est	Capra Pyrenaica	spanish ibex	226	226	214	216	164	164	279	279	172	172	215	215	215	215	236	236	262	262	164	164
SpSECp13	Sierra Nevada Est	Capra Pyrenaica	spanish ibex	226	226	176	216	164	164	279	279	172	172	215	215	215	215	234	236	262	262	194	194
SpSECp14	Sierra Nevada Est	Capra Pyrenaica	spanish ibex	226	226	214	216	164	164	279	279	172	172	215	215	215	215	236	236	262	262	194	194
SpSECp14	Sierra Nevada Est	Capra Pyrenaica	spanish ibex	226	226	214	214	164	164	279	279	172	172	215	215	215	215	234	234	262	262	194	194
SpSECp15	Sierra Nevada Est	Capra Pyrenaica	spanish ibex	226	226	216	216	164	164	279	279	172	172	213	215	215	215	236	236	262	262	194	194
SpSECp15	Sierra Nevada Est	Capra Pyrenaica	spanish ibex	226	226	176	216	164	164	279	279	172	172	213	215	215	215	234	236	262	262	194	194
SpSECp16	Sierra Nevada Est	Capra Pyrenaica	spanish ibex	226	226	216	216	164	164	277	281	172	172	211	213	215	215	234	234	262	262	192	192
SpSECp17	Sierra Nevada Est	Capra Pyrenaica	spanish ibex	226	226	214	214	164	164	279	279	172	172	215	215	215	215	234	234	262	262	196	196
SpSECp18	Sierra Nevada Est	Capra Pyrenaica	spanish ibex	226	226	216	216	164	164	279	279	172	172	215	215	213	215	236	236	260	262	194	194
SpSECp18	Sierra Nevada Est	Capra Pyrenaica	spanish ibex	226	226	214	216	160	164	279	279	172	172	215	215	215	215	234	234	262	262	194	194
SpSECp19	Sierra Nevada Est	Capra Pyrenaica	spanish ibex	226	226	214	214	164	164	279	279	172	172	215	215	215	215	236	236	262	262	196	196
SpSECp19	Sierra Nevada Est	Capra Pyrenaica	spanish ibex	226	226	212	214	164	164	279	279	172	172	215	215	215	215	236	236	262	262	196	196
SpSECp19	Sierra Nevada Est	Capra Pyrenaica	spanish ibex	226	226	214	214	164	164	265	279	172	172	215	215	215	215	234	234	262	262	196	196
SpSECp19	Sierra Nevada Est	Capra Pyrenaica	spanish ibex	226	226	212	214	164	164	279	279	172	172	215	215	215	215	234	234	262	262	196	196
SpSECp19	Sierra Nevada Est	Capra Pyrenaica	spanish ibex	226	226	214	214	164	164	279	279	172	172	215	215	215	215	234	234	262	262	196	196
SpSECp20	Sierra Nevada Est	Capra Pyrenaica	spanish ibex	226	226	214	214	164	164	279	279	172	172	215	215	215	215	234	234	262	262	196	196
SpSECp20	Sierra Nevada Est	Capra Pyrenaica	spanish ibex	226	226	214	214	164	164	265	281	172	172	215	215	215	215	234	234	262	262	196	196
SpSECp21	Sierra Nevada Est	Capra Pyrenaica	spanish ibex	226	226	214	214	164	164	279	279	172	172	215	215	215	215	234	234	262	262	194	196
SpSECp21	Sierra Nevada Est	Capra Pyrenaica	spanish ibex	226	226	216	216	164	164	279	279	172	172	215	215	215	215	234	236	262	262	194	196
SP MUF 4	Cazorla	Ovis musimon	Moufflon	226	228	176	176	162	162	279	279	172	172	215	215	227	237	236	236	262	262	194	194
SP MUF 4	Cazorla	Ovis musimon	Moufflon	226	228	176	176	162	162	279	279	172	172	215	215	227	237	236	236	262	262	164	194
SP MUF 4	Cazorla	Ovis musimon	Moufflon	226	228	176	176	162	162	279	279	172	172	215	215	215	237	236	236	262	262	194	194
SP MUF 4	Cazorla	Ovis musimon	Moufflon	226	228	176	176	162	162	279	279	172	172	215	215	237	237	236	236	262	262	194	194
SP MUF 4	Cazorla	Ovis musimon	Moufflon	226	228	176	176	162	162	279	279	172	172	215	215	215	237	236	236	262	262	194	194
CAM 03	Asturias	Rupicapra pyrenaica	chamois	226	226	176	176	162	162	279	279	172	172	215	215	215	215	236	236	262	262	198	198
CAM 03	Asturias	Rupicapra pyrenaica	chamois	226	226	176	176	162	162	279	279	172	172	215	215	215	215	236	236	262	262	198	198
CAM 03	Asturias	Rupicapra pyrenaica	chamois	226	226	176	176	162	162	279	279	172	172	215	215	215	215	236	236	262	262	198	198
CAM 03	Asturias	Rupicapra pyrenaica	chamois	226	226	176	176	162	162	279	279	172	172	215	215	215	215	236	236	262	262	198	198
CAM 03	Asturias	Rupicapra pyrenaica	chamois	226	226	176	176	162	162	279	279	172	172	215	215	215	215	236	236	262	262	198	198
CAM 05	Asturias	Rupicapra pyrenaica	chamois	226	226	176	176	162	162	279	279	172	172	215	215	215	215	236	236	262	262	198	198
CAM 05	Asturias	Rupicapra pyrenaica	chamois	226	226	176	176	162	162	279	279	172	172	215	215	215	215	236	236	262	262	198	198
CAM 05	Asturias	Rupicapra pyrenaica	chamois	226	226	176	176	162	162	NA	NA	172	172	215	215	215	215	236	236	262	262	198	198
CAM 06	Asturias	Rupicapra pyrenaica	chamois	226	226	176	176	162	162	279	279	172	172	215	215	215	215	236	236	262	262	186	198
CAM 06	Asturias	Rupicapra pyrenaica	chamois	226	226	174	176	162	162	279	279	172	172	215	215	215	215	236	236	262	262	NA	NA
CAM 06	Asturias	Rupicapra pyrenaica	chamois	226	226	176	176	162	162	279	279	172	172	215	215	215	215	236	236	262	262	198	198
CAM 20	Asturias	Rupicapra pyrenaica	chamois	226	226	176	176	162	162	279	279	172	172	215	215	215	215	236	236	262	262	NA	NA
CAM 20	Asturias	Rupicapra pyrenaica	chamois	226	226	176	176	162	162	279	279	172	172	215	215	215	215	236	236	262	262	198	198
CAM 20	Asturias	Rupicapra pyrenaica	chamois	226	226	176	176	NA	NA	265	279	172	172	215	215	215	215	236	236	NA	NA	198	198
CAM 21	Asturias	Rupicapra pyrenaica	chamois	226	226	176	176	162	162	279	279	172	172	215	215	215	215	236	236	262	262	198	198
CAM 21	Asturias	Rupicapra pyrenaica	chamois	226	226	176	176	162	162	279	279	172	172	215	215	215	215	236	236	262	262	198	198
CAM 22	Asturias	Rupicapra pyrenaica	chamois	226	226	176	176	162	162	279	279	172	172	215	215	215	215	236	236	262	262	198	198
CAM 22	Asturias	Rupicapra pyrenaica	chamois	226	226	176	176	162	162	279	279	172	172	215	215	215	215	236	236	262	262	198	198
CAM 22	Asturias	Rupicapra pyrenaica	chamois	226	240	176	194	162	162	279	279	172	172	209	215	215	215	236	246	262	262	198	198
CAM 25	Asturias	Rupicapra pyrenaica	chamois	226	226	176	176	NA	NA	279	279	172	172	215	215	215	215	236	236	262	262	198	198
CAM 25	Asturias	Rupicapra pyrenaica	chamois	226	226	176	176	162	162	279	279	172	172	215	215	215	215	236	236	262	262	198	198
CAM 27	Asturias	Rupicapra pyrenaica	chamois	226	226	176	176	162	162	279	279	172	172	215	215	215	215	236	236	262	262	198	198
CAM 27	Asturias	Rupicapra pyrenaica	chamois	226	226	176	176	NA	NA	279	279	172	172	215	215	215	215	236	236	262	262	NA	NA
SPCAM46	Asturias (Ponga)	Rupicapra pyrenaica	chamois	226	226	176	176	162	164	279	279	172	172	215	215	215	215	236	236	262	262	198	198
SPCAM46	Asturias (Ponga)	Rupicapra pyrenaica	chamois	226	226	176	198	162	162	279	279	172	172	213	215	215	215	236	236	262	262	198	198
SPCAM47	Asturias (Caso)	Rupicapra pyrenaica	chamois	226	226	176	176	162	162	279	279	172	172	213	213	215	215	236	236	262	262	198	198
SPCAM49	Asturias (Piloña)	Rupicapra pyrenaica	chamois	226	226	174	198	162	162	279	279	172	172	213	213	215	215	236	236	262	262	186	198
SPCAM49	Asturias (Piloña)	Rupicapra pyrenaica	chamois	226	226	198	198	NA	NA	279	279	172	172	213	213	215	215	236	236	262	262	198	198
SPCAM50	Asturias (Aller)	Rupicapra pyrenaica	chamois	226	226	176	176	162	162	279	279	172	172	215	215	215	215	236	236	262	262	188	198
SPCAM51	Asturias (Aller)	Rupicapra pyrenaica	chamois	226	226	176	198	162	162	279	279	172	172	215	215	215	215	236	236	262	262	NA	NA
SPCAM51	Asturias (Aller)	Rupicapra pyrenaica	chamois	226	226	176	176	162	162	279	279	172	172	215	215	215	215	236	236	262	262	198	198
SPCAM51	Asturias (Aller)	Rupicapra pyrenaica	chamois	226	226	176	176	162	162	279	279	172	172	215	215	215	215	236	236	262	262	196	196
SPCAM52	Asturias (Aller)	Rupicapra pyrenaica	chamois	226	226	176	198	NA	NA	279	279	172	172	213	215	215	215	236	236	262	262	198	198
SPCAM52	Asturias (Aller)	Rupicapra pyrenaica	chamois	226	226	176	176	162	162	279	279	172	172	215	215	215	215	236	236	262	262	198	198
SPCAM52	Asturias (Aller)	Rupicapra pyrenaica	chamois	226	226	176	176	162	162	279	279	172	172	215	215	215	215	236	236	262	262	188	198
SPCAM53	Asturias (Caso)	Rupicapra pyrenaica	chamois	226	226	176	176	162	162	NA	NA	172	172	215	215	215	215	236	236	262	262	198	198
SPCAM53	Asturias (Caso)	Rupicapra pyrenaica	chamois	226	226	176	176	162	162	279	279	172	172	215	215	215	215	236	236	262	262	198	198
SPCAM53	Asturias (Caso)	Rupicapra pyrenaica	chamois	226	226	176	176	162	162	279	279	172	172	215	215	215	215	236	236	262	262	198	198
SPCAM54	Asturias (Aller)	Rupicapra pyrenaica	chamois	226	226	176	176	162	162	279	279	172	172	215	215	215	215	236	236	262	262	198	198
SPCAM54	Asturias (Aller)	Rupicapra pyrenaica	chamois	226	226	176	176	162	162	279	279	172	172	215	215	215	215	236	236	262	262	198	198
SPCER1	Asturias (Sobrescopio)	Cervus elaphus	red deer	226	226	198	198	162	162	279	279	172	172	215	215	215	215	236	236	262	262	198	198
SPCER1	Asturias (Sobrescopio)	Cervus elaphus	red deer	226	226	176	198	162	162	279	279	172	172	215	215	215	215	236	236	262	262	172	198
SPCER2	Asturias (Caso)	Cervus elaphus	red deer	226	226	176	198	162	162	279	279	172	172	213	215	215	215	236	236	262	262	198	198
SPCER2	Asturias (Caso)	Cervus elaphus	red deer	226	226	198	198	162	162	279	279	172	172	213	215	215	215	236	236	262	262	198	198
SPCER2	Asturias (Caso)	Cervus elaphus	red deer	226	226	176	198	162	162	279	279	172	172	213	215	215	215	236	236	262	262	198	198
SPCER3	Asturias (Sobrescopio)	Cervus elaphus	red deer	226	226	176	176	162	162	279	279	172	172	215	215	215	215	236	236	262	262	198	198
SPCER3	Asturias (Sobrescopio)	Cervus elaphus	red deer	226	226	176	176	162	162	279	279	172	172	215	215	215	215	236	236	262	262	198	198
SPCER3	Asturias (Sobrescopio)	Cervus elaphus	red deer	226	226	174	198	162	162	279	279	172	172	215	215	215	215	236	236	262	262	198	198
SPCER4	Asturias (Caso)	Cervus elaphus	red deer	226	226	198	198	162	162	279	279	172	172	NA	NA	NA	NA	236	236	262	262	198	198
SPCER6	Asturias (Caso)	Cervus elaphus	red deer	226	226	198	198	162	162	279	279	172	172	215	215	215	215	236	236	262	262	198	198
SPCER7	Asturias (Caso)	Cervus elaphus	red deer	226	226	176	198	162	162	279	279	172	172	215	215	215	215	236	236	262	262	198	198
SPCER9	Asturias (Ponga)	Cervus elaphus	red deer	226	226	176	176	162	162	279	279	172	172	215	215	215	215	236	236	262	262	198	198
SPCER9	Asturias (Ponga)	Cervus elaphus	red deer	226	226	176	176	162	162	279	279	172	172	215	215	215	215	236	236	262	262	172	198
SPCER9	Asturias (Ponga)	Cervus elaphus	red deer	226	226	176	176	NA	NA	279	279	172	172	215	215	215	215	236	236	NA	NA	198	198
SPCER10	Asturias (Infiesto)	Cervus elaphus	red deer	226	234	198	198	NA	NA	279	279	172	172	213	215	215	217	236	236	262	262	186	198
SPCER10	Asturias (Infiesto)	Cervus elaphus	red deer	226	234	176	198	NA	NA	279	279	172	172	213	213	217	217	236	236	262	262	NA	NA
SPCER10	Asturias (Infiesto)	Cervus elaphus	red deer	226	234	198	198	162	162	279	279	172	172	NA	NA	215	217	236	236	262	262	186	186
SPCER12	Asturias (Sobrescopio)	Cervus elaphus	red deer	226	226	198	198	162	162	279	279	172	172	213	213	215	215	236	236	262	262	NA	NA
SPCER12	Asturias (Sobrescopio)	Cervus elaphus	red deer	226	226	198	198	162	162	279	279	172	172	213	213	215	215	236	236	262	262	198	198
SPCER13	Cazorla (Jaen)	Cervus elaphus	red deer	226	226	176	176	162	162	NA	NA	172	172	213	215	215	237	236	236	262	264	194	194
SPCER13	Cazorla (Jaen)	Cervus elaphus	red deer	226	226	176	176	162	162	279	279	172	172	215	215	215	237	236	236	262	262	194	194
SPCER13	Cazorla (Jaen)	Cervus elaphus	red deer	244	244	NA	NA	162	162	279	279	172	172	211	215	227	227	230	236	NA	NA	194	194
SPCER13	Cazorla (Jaen)	Cervus elaphus	red deer	226	226	176	176	162	162	279	279	172	172	NA	NA	215	215	236	236	262	262	NA	NA
SPCER13	Cazorla (Jaen)	Cervus elaphus	red deer	226	226	176	176	162	162	NA	NA	172	172	215	215	NA	NA	236	236	262	262	194	194
SPCER14	Cazorla (Jaen)	Cervus elaphus	red deer	228	228	176	176	162	162	279	279	172	172	215	215	215	237	236	236	262	262	194	194
SPCER14	Cazorla (Jaen)	Cervus elaphus	red deer	226	226	176	176	162	162	279	279	172	172	215	215	215	227	236	236	262	262	194	194
SPCER14	Cazorla (Jaen)	Cervus elaphus	red deer	226	226	176	176	162	162	279	279	172	172	211	215	227	227	236	236	262	262	194	194
SPCER14	Cazorla (Jaen)	Cervus elaphus	red deer	226	226	176	176	162	162	279	279	172	172	215	215	215	215	236	236	262	262	194	194
SPCER14	Cazorla (Jaen)	Cervus elaphus	red deer	226	226	176	176	162	162	NA	NA	172	172	215	215	215	215	236	236	262	262	194	194
SPCER16	Rioja (Ezcaray)	Cervus elaphus	Red Deer	258	258	NA	NA	162	162	275	275	176	176	213	213	221	221	228	228	268	268	166	166
SPCER16	Rioja (Ezcaray)	Cervus elaphus	Red Deer	258	258	NA	NA	126	126	NA	NA	172	172	211	211	215	221	228	228	268	268	192	192
SPCER16	Rioja (Ezcaray)	Cervus elaphus	Red Deer	258	268	194	194	126	126	275	277	172	176	211	213	221	221	228	228	268	284	164	166
SPCER16	Rioja (Ezcaray)	Cervus elaphus	Red Deer	258	258	194	194	126	132	277	277	172	176	211	213	221	221	224	228	268	268	166	166
SPCER17	Rioja (Mansilla)	Cervus elaphus	Red Deer	258	258	NA	NA	126	132	275	277	172	176	213	213	215	221	224	228	268	268	166	166
SPCER17	Rioja (Mansilla)	Cervus elaphus	Red Deer	258	258	NA	NA	126	126	275	279	172	176	211	211	215	215	224	228	NA	NA	166	176
SPCER17	Rioja (Mansilla)	Cervus elaphus	Red Deer	258	258	194	194	NA	NA	277	279	172	176	211	213	215	215	224	228	NA	NA	166	166
SPCER18	Rioja (Ezcaray)	Cervus elaphus	Red Deer	258	258	NA	NA	126	132	273	275	172	172	211	211	221	221	228	246	268	270	192	196
SPCER18	Rioja (Ezcaray)	Cervus elaphus	Red Deer	242	242	174	194	NA	NA	265	265	172	176	209	209	221	221	224	246	262	270	166	178
SPCER18	Rioja (Ezcaray)	Cervus elaphus	Red Deer	242	242	194	194	142	142	265	265	172	172	209	209	221	221	244	244	262	262	178	178
SPCER20	Rioja (San Millan C)	Cervus elaphus	Red Deer	258	258	194	194	126	126	275	277	172	176	213	213	221	221	228	228	NA	NA	166	196
SPCER22	Rioja (Ezcaray)	Cervus elaphus	Red Deer	258	258	194	194	126	126	275	275	172	172	211	213	221	221	228	228	284	284	166	166
SPCER22	Rioja (Ezcaray)	Cervus elaphus	Red Deer	258	260	194	194	126	126	275	275	172	172	211	213	221	221	228	228	284	284	166	196
SPCER22	Rioja (Ezcaray)	Cervus elaphus	Red Deer	258	258	194	194	126	126	275	275	172	172	211	213	221	221	228	228	284	284	196	196
SPCER22	Rioja (Ezcaray)	Cervus elaphus	Red Deer	258	258	NA	NA	126	126	275	275	172	172	211	211	221	221	228	228	284	284	166	166
SPCER22	Rioja (Ezcaray)	Cervus elaphus	Red Deer	258	258	194	194	126	126	275	277	172	176	211	213	221	221	228	228	268	284	166	196
SPCER22	Rioja (Ezcaray)	Cervus elaphus	Red Deer	258	258	NA	NA	NA	NA	275	275	172	172	211	211	221	221	228	228	284	284	166	196
SPCAP 1	Asturias (Pilona)	Capreolus capreolus	European roe deer	226	226	176	176	162	162	279	279	172	172	215	215	215	215	236	236	264	264	198	198
SPCAP 2	Asturias (Caso)	Capreolus capreolus	European roe deer	226	226	198	198	162	162	279	279	172	172	213	213	215	215	236	236	264	264	198	198
SPCAP 2	Asturias (Caso)	Capreolus capreolus	European roe deer	226	226	198	198	NA	NA	279	279	172	172	213	213	215	215	236	236	264	264	NA	NA
SPCAP 2	Asturias (Caso)	Capreolus capreolus	European roe deer	226	226	198	198	NA	NA	NA	NA	172	172	213	213	215	215	236	236	262	262	198	198
SPCER23	Jaen (Montizón, Sierra Morena)	Cervus elaphus	Red Deer	226	226	176	176	162	162	279	279	172	172	215	215	215	237	236	238	262	262	190	190
SPCER23	Jaen (Montizón, Sierra Morena)	Cervus elaphus	Red Deer	226	226	176	176	NA	NA	279	279	172	172	215	215	NA	NA	236	236	262	262	190	190
SPCER24	Jaen (Montizón, Sierra Morena)	Cervus elaphus	Red Deer	226	226	NA	NA	162	162	279	279	172	172	215	215	215	215	236	236	262	262	194	194
SPCER24	Jaen (Montizón, Sierra Morena)	Cervus elaphus	Red Deer	226	226	176	176	162	162	279	279	172	172	215	215	215	215	236	236	262	262	194	194
