# Supplementary material for: Sarcoptic mange in wild ruminants in Spain: solving the epidemiological enigma using microsatellite markers
Source: Parasit Vectors. 2021 Mar 20;14:171. doi: 10.1186/s13071-021-04673-x (PMC7981868; doi:10.1186/s13071-021-04673-x)
Supplement: Supplementary file 2 — Additional file 2: Table S2. Results of the Hardy–Weinberg equilibrium test at locus (rows) and populations (columns) showing P values from the Monte Carlo test. P values less than 0.05 (*) and 0.01 (**) are considered significant. [file 13071_2021_4673_MOESM2_ESM.xlsx]

## Sheet: Sheet1
	Espuna	Tortosa	Sierra Nevada	Cazorla	Grazalema	Filabres	Las Nieves	Noroeste	Asturia	Rioja	Morena
Sarms 33	1	1	1	*	1	1	1	1	1	**	1
Sarms 34	NA	1	**	1	1	1	**	1	**	1	1
Sarms 35	1	0.178	**	1	1	1	1	1	1	**	1
Sarms 36	1	1	**	1	1	1	1	1	1	*	1
Sarms 37	1	1	**	1	1	1	1	1	1	1	1
Sarms 38	1	1	**	1	1	1	*	1	**	**	1
Sarms 40	1	1	**	**	1	1	1	1	*	*	1
Sarms 41	1	0.059	**	1	1	1	0.052	1	1	*	1
Sarms 44	1	1	1	1	1	1	1	1	**	**	1
Sarms 45	1	1	**	**	1	1	*	1	**	0.12	0.087
